# Supplementary material for: Determinants of fruit and vegetable consumption among children and adolescents: a review of the literature. Part II: qualitative studies
Source: Int J Behav Nutr Phys Act. 2011 Oct 14;8:112. doi: 10.1186/1479-5868-8-112 (PMC3260149; doi:10.1186/1479-5868-8-112)
Supplement: Additional file 1 — Quality assessment tool for systematic review of qualitative studies. Description of quality indicators used in the quality assessment scheme (table 2). Appendix to Krølner et al. Determinants of fruit and vegetable consumption among children and adolescents: a review of the literature. Part II: qualitative studies. Int J Behav Nutr Phys Act 2011 8:112 doi:10.1186/1479-5868-8-112 (See also table 2 in the paper) [file 1479-5868-8-112-S1.XLS]

## Sheet: Ark1
Quality assessment tool for systematic review of qualitative studies
Appendix to Krølner et al. Determinants of fruit and vegetable consumption among children and adolescents: a review of the literature. Part II: qualitative studies. Int J Behav Nutr Phys Act 2011. (See also table 2 in the paper)
Quality indicator:	Description:
Aims
Aims and research questions are explicitly stated	Are aims and research questions explicitly stated in the manuscript?
Qualitative approach appropriate to answer research questions	Reviewer judgement: Are qualitative methods appropriate to answer the research questions (or do quantitative methods seem more appropriate?)
Preconceptions
Explicit theoretical framework or literature review and/or pre-study beliefs	Are the theoretical perspectives/ideas, empirical background and pre-study beliefs/hypotheses used for data analysis and interpretation made explicit?
Information on how theory is used (NA if no theoretical framework)	Do the authors explain how they use their theoretical framework? e.g. to develop interview guide, to categorise results, to discuss results
Sampling procedure
Explicit sampling strategy of field sites and/or of children	Is the sampling strategy clearly stated? e.g. school-, family- or community-based? theoretical sampling?, chain/snowball sampling?, convenience/ pragmatic/volunteer sampling?, systematic/criteria-based sampling?, maximum variation sampling?, homogenous sampling?, extreme or deviant case sampling?
Recruitment strategy: how?	Is information provided on how participants were recruited e.g. through schools, households, quantitative surveys, newspapers?
Recruitment strategy: by whom?	Is information provided on whom recruited the participants e.g. project staff, school teachers?
Explicit justification of sampling strategy	Do the authors provide the rationale for their choice of sampling strategy?
Sampling strategy reflects the study purpose	Does the sampling strategy reflects the study purpose?
Sample size provided or can be estimated	Is information on number of participating units (e.g. schools) and number of students provided or can it be estimated from information on number of focus groups and number of students per focus groups?
Non-participation described/response rate (NA if voluntary sample)	Is non-participation described : How many schools/students were invited to participate and how many declined to participate? Are reasons for non-participation provided? NA if volunteer sampling is used.
Sampling/data collection continued until point of data saturation	Was the sampling and data collection continued until theoretical saturation /informational redundancy was reached i.e. new sources of data did not reveal anything new about the analytical categories?
Ethical concerns: explicit statement about……
Informed consent (parental or child)	Was informed content sought and granted from children and/or parents?
Anonymity and confidentiality	Were participants’ anonymity and confidentiality ensured?
Ethical approval/review	Was approval from an appropriate ethics committee received?
Sample characteristics: Explicit and sufficient description of……
Gender of child participants	Was information provided on the gender of participants? It is sufficient to know whether the student sample is gender-heterogeneous or homogeneous. Exact rates are not necessary.
Age of child participants or school year	Is information provided on the age of participants? It is sufficient to know whether the student sample is age-heterogeneous or homogeneous. Exact rates are not necessary.
Socioeconomic background of child participants	Is information provided on the SEP of child participants? It is sufficient to know whether the student sample is SEP-heterogeneous or homogeneous. Exact rates are not necessary.
Ethnic background of child participants	Is information provided on the ethnic background of child participants: It is sufficient to know whether the student sample is ethnic-heterogeneous or homogeneous. Exact rates are not necessary.
Other study-specific characteristics of child participants	If the sample possesses certain study specific-characteristics, have they been reported? E.g. diabetic children, children in and outside a youth gardening program
Data collection
Data collection method (e.g. focus groups, observations) stated	Are the methods for data collection described? e.g. focus group, face-to-face interviews, ethnographic observations /observational fieldwork
Explicit rationale for data collection method	Do the authors provide the rationale for their choice of methods for data collection
Data collection methods adequate to answer research questions	Reviewer judgement: Are the selected data collection methods adequate to answer the research questions?
No. of focus groups, interviews, observations provided	Are the numbers of focus groups, interviews, and/or ethnographic observation sessions provided?
Size of focus groups described or average can be estimated	Is the size of the focus groups described or can the average size be estimated from number of focus groups and sample size?
Composition of child focus groups/interviews described	Is the composition of focus groups/interviews described in detail? e.g. are the groups mixed by gender?, age? Are the face-to-face interview conducted individually?
Explicit rationale for focus group/interview composition	Do the authors provide the rationale for their choice of focus group composition? e.g. why it is gender-homogeneous or age-heterogeneous
Interview setting described	Is the setting where the interviews/ focus groups are carried out described? e.g. at school, in classroom, in students home
Interviewer described (who?, how many?)	Is information provided on who and how many conducted the interviews? NB this information might be found in the author contribution section in paper.
Duration of interviews, focus groups, observations described	Is the duration of the interviews/focus groups/observations described?
Interview guide
Interview guide used	Has an interview/discussion guide/questioning route/ checklist been used in the study?
If yes: Partly described (key questions)? Y, fully described? YY	Is the interview guide fully described in the paper e.g. presented in table (2 points, YY), or partly described e.g. only key questions/key topics (1 point, Y).
Analysis
Reliability/consistency)
Explicit information of audiotaping of interviews	Are the discussions/interviews audio-taped? (versus being based on interviewers memories/notes)
Explicit information of transcription of interviews Y, verbatim: YY	Are the discussions/interviews transcribed (1 point, Y) or transcribed verbatim (2 points, YY) so the evidence can be inspected independently and analyzed by others? (versus being based on interviewers memories/notes)
Communicative validity
Analyst described (who?, how many?)	Is information provided on who did the analysis and how many?
Clear description of analytical method?	Are the methods used to analyse data clearly described? e.g. grounded theory, constant comparative methods, phenomenological analysis, content analysis
Explicit analytical approach (data-based or theory-based)	Is information provided on whether the themes and concepts are derived from the data (data-based analysis) or from the theoretical framework/interview (theory-based analysis)?
Analytical procedures appropriate to the research questions	Reviewer judgement: Are the analytical procedures related to/appropriate to the research questions?
Explicit rationale for choice of analytical procedures	Do the authors provide the rationale for their choice of analytical procedures?
Sampling strategy/ child focus group composition is used in analysis	Do the authors use the sampling strategy / focus group composition in the analysis? E.g. to examine age-, gender-, SEP or ethnic differences?
Findings/ presentation of findings
Clear presentation of findings	Has a clear presentation of findings been provided?
Authors’ voices can always be distinguished from informants’ voices	Can we distinguish authors’ voices from informants’ voices?
Sufficient inclusion of quotes to support findings	Are the findings supported and enriched by adequate use of quotes/original data?
Clear description of selection and edition of quotes	Is information provided on how the authors have selected quotes and how the quotes have been edited?
Different child participants' views can be distinguished	Are readers able to differ between different informants' information? e.g. between findings based on students’ reports versus on parents’ or school staffs' report?
The stated conclusion is supported by the findings	Do the findings support the stated conclusion?
Relevance: Findings/conclusions illuminate the research questions	Are the findings relevant with respect to the aim of the study? Does the conclusion answer the research questions?
Internal validity
Description of validity and pilottesting of applied instruments/guides	Is information provided on the validity of the applied instruments/guides? Have the authors ensured that the questions are meaningful to the age group e.g. through pilot studies, by involving experts and/or by developing and adjusting the instrument concurrently during the study?
Explicit strategies for validating presented findings	Have the authors applied any of the strategies below for validating presented findings?
Researcher/analyst triangulation	Have the coding strategies, findings and interpretation of data been cross-checked by two or more independent researchers, at team meetings, or at supervision sessions?
Method triangulation	Have the research question been examined from different angles to give a comprehensive picture of the phenomenon of interest by combining different data collection methods e.g. focus groups and field observations?
Source triangulation	Have the research question been examined from different angles to give a comprehensive picture of the phenomenon of interest by combining different data sources e.g. parents, staff and students?
Theory triangulation	Have the research question been examined from different angles to give a comprehensive picture of the phenomenon of interest by applying different theoretical perspectives during analysis?
Peer debriefing/audit trail	Have the researchers exposed their rationale and methodological considerations to an experienced protagonist playing the devil’s advocate. Can a peer understand the rationale of analysis?
Member checks/respondent validation	Have data, concepts/constructs and interpretation been checked with respondents?
Attention to negative or deviant cases	Did the investigator give evidence of seeking out observations that might have contradicted or modified the analysis and the hypotheses? Have the researcher reported the negative cases and tried to explain why the data vary?
External validity
Discussion of transferability (applicability of findings in other contexts)	Do the researchers discuss if the study findings are likely to be transferable to other settings or with other subjects?
Explicit reflections on selection bias/non-response of children	Do the authors discuss selection bias in relation to the interpretation of data?
Discussion
Adequate attention to previous knowledge and what the study adds	Reviewer judgement: Is adequate account taken of previous knowledge and what the study adds?
Findings provide new insight on potential determinants of fruit and vegetables	Reviewer judgement: Do the findings provide new insights?
Discussion of limitations of qualitative study	Do the authors provide a balanced discussion of practical, methodological, and theoretical limitations and strengths of the study?
Pragmatic validity
Discussion of implications for research and practice	Can the results be used by other?
Quantitative quality score: Total no. of quality requirements met	Summation of numbers of Y. NA is also counted as a yes to do justice to the studies. Lack of information is not viewed as a methodological limitation if the criterion is not applicable in a study.
Qualitative quality score evaluated by reviewers (H: high, M: medium, L: low)	The reviewer's subjective judgement of the scientific quality of the study based on the review of methodological issues and the reviewer's scholarly experience -similar to a peer-review/referee process.
Abbreviations: Y indicates 'yes, information is provided', NA indicates that the criterion is not applicable or relevant for the study. NB= notabene, No.= number, SEP= socioeconomic position.
The quality assessment tool is inspired by the following papers:
Fade SA: Communicating and judging the quality of qualitative research: the need for a new language. J Hum Nutr Diet 2003, 16: 139-149
Harden A, Garcia J, Oliver S, Rees R, Shepherd J, Brunton G, Oakley A: Applying systematic review methods to studies of people's views: an example from public health research. J Epidemiol Community Health 2004, 58: 794-800
Malterud K: Qualitative research: standards, challenges, and guidelines. Lancet 2001, 358: 483-488.
